# Supplementary material for: Isolated Mitochondria State after Myocardial Ischemia-Reperfusion Injury and Cardioprotection: Analysis by Flow Cytometry
Source: Life (Basel). 2023 Mar 6;13(3):707. doi: 10.3390/life13030707 (PMC10053810; doi:10.3390/life13030707)
Supplement: Supplementary file 1 [file life-13-00707-s001.zip]

Archive with 1 entries (1 files):
- life-2225821-supplementary.pdf
